# Supplementary material for: Synthetic Tyrosine tRNA Molecules with Noncanonical Secondary Structures
Source: Int J Mol Sci. 2018 Dec 26;20(1):92. doi: 10.3390/ijms20010092 (PMC6337575; doi:10.3390/ijms20010092)
Supplement: Supplementary file 1 [file ijms-20-00092-s001.zip]

Archive with 3 entries (2 files):
- Supplementary materials/
- Supplementary materials/Supplemantary Figures S1 to S8 revised.docx
- Supplementary materials/Supplemantary Tables S1 S2 revised.docx
